# Supplementary material for: A toolbox for the fast information analysis of multiple-site LFP, EEG and spike train recordings
Source: BMC Neurosci. 2009 Jul 16;10:81. doi: 10.1186/1471-2202-10-81 (PMC2723115; doi:10.1186/1471-2202-10-81)
Supplement: Additional file 1 — Information Breakdown ToolBox. This file contains the m-files and executables which constitute the Information Breakdown Tool-Box (ibTB). The most up-to-date version of the code can be also obtained at the following site: . [file 1471-2202-10-81-S1.zip]

Archive with 83 entries (66 files):
- Information Breakdown ToolBox - v.1.0.3/._.DS_Store
- Information Breakdown ToolBox - v.1.0.3/._binr.m
- Information Breakdown ToolBox - v.1.0.3/._buildr.m
- Information Breakdown ToolBox - v.1.0.3/._entropy.m
- Information Breakdown ToolBox - v.1.0.3/._information.m
- Information Breakdown ToolBox - v.1.0.3/.DS_Store
- Information Breakdown ToolBox - v.1.0.3/Auxiliary Functions/
- Information Breakdown ToolBox - v.1.0.3/Auxiliary Functions/._.DS_Store
- Information Breakdown ToolBox - v.1.0.3/Auxiliary Functions/.DS_Store
- Information Breakdown ToolBox - v.1.0.3/Auxiliary Functions/build_logical_mask/
- Information Breakdown ToolBox - v.1.0.3/Auxiliary Functions/build_logical_mask/build_logical_mask.m
- Information Breakdown ToolBox - v.1.0.3/Bias Corrections/
- Information Breakdown ToolBox - v.1.0.3/Bias Corrections/._.DS_Store
- Information Breakdown ToolBox - v.1.0.3/Bias Corrections/.DS_Store
- Information Breakdown ToolBox - v.1.0.3/Bias Corrections/Bias Corrections for Direct Method/
- Information Breakdown ToolBox - v.1.0.3/Bias Corrections/Bias Corrections for Guassian Method/
- Information Breakdown ToolBox - v.1.0.3/Bias Corrections/Bias Corrections for Guassian Method/._gaussian_bias.m
- Information Breakdown ToolBox - v.1.0.3/Bias Corrections/Bias Corrections for Guassian Method/gaussian_bias.m
- Information Breakdown ToolBox - v.1.0.3/Binning Functions/
- Information Breakdown ToolBox - v.1.0.3/Binning Functions/._.DS_Store
- Information Breakdown ToolBox - v.1.0.3/Binning Functions/._ceqspace.m
- Information Breakdown ToolBox - v.1.0.3/Binning Functions/._eqpop.m
- Information Breakdown ToolBox - v.1.0.3/Binning Functions/._eqspace.m
- Information Breakdown ToolBox - v.1.0.3/Binning Functions/._gseqspace.m
- Information Breakdown ToolBox - v.1.0.3/Binning Functions/.DS_Store
- Information Breakdown ToolBox - v.1.0.3/Binning Functions/ceqspace.m
- Information Breakdown ToolBox - v.1.0.3/Binning Functions/eqpop.m
- Information Breakdown ToolBox - v.1.0.3/Binning Functions/eqspace.m
- Information Breakdown ToolBox - v.1.0.3/Binning Functions/gseqspace.m
- Information Breakdown ToolBox - v.1.0.3/binr.m
- Information Breakdown ToolBox - v.1.0.3/buildr.m
- Information Breakdown ToolBox - v.1.0.3/entropy.m
- Information Breakdown ToolBox - v.1.0.3/Extrapolations/
- Information Breakdown ToolBox - v.1.0.3/Extrapolations/._.DS_Store
- Information Breakdown ToolBox - v.1.0.3/Extrapolations/.DS_Store
- Information Breakdown ToolBox - v.1.0.3/Extrapolations/Auxiliary Routines/
- Information Breakdown ToolBox - v.1.0.3/Extrapolations/Auxiliary Routines/._.DS_Store
- Information Breakdown ToolBox - v.1.0.3/Extrapolations/Auxiliary Routines/.DS_Store
- Information Breakdown ToolBox - v.1.0.3/Extrapolations/Auxiliary Routines/partition_R/
- Information Breakdown ToolBox - v.1.0.3/Extrapolations/Auxiliary Routines/partition_R/partition_R.c
- Information Breakdown ToolBox - v.1.0.3/Extrapolations/Auxiliary Routines/partition_R/partition_R.m
- Information Breakdown ToolBox - v.1.0.3/Extrapolations/Auxiliary Routines/partition_R/partition_R.mexmaci
- Information Breakdown ToolBox - v.1.0.3/Extrapolations/Auxiliary Routines/partition_R/partition_R.mexw32
- Information Breakdown ToolBox - v.1.0.3/Extrapolations/Auxiliary Routines/partition_R/partition_R.mexw64
- Information Breakdown ToolBox - v.1.0.3/Extrapolations/Auxiliary Routines/shuffle_R_across_trials/
- Information Breakdown ToolBox - v.1.0.3/Extrapolations/Auxiliary Routines/shuffle_R_across_trials/._.DS_Store
- Information Breakdown ToolBox - v.1.0.3/Extrapolations/Auxiliary Routines/shuffle_R_across_trials/.DS_Store
- Information Breakdown ToolBox - v.1.0.3/Extrapolations/Auxiliary Routines/shuffle_R_across_trials/shuffle_R_across_trials.c
- Information Breakdown ToolBox - v.1.0.3/Extrapolations/Auxiliary Routines/shuffle_R_across_trials/shuffle_R_across_trials.mexmaci
- Information Breakdown ToolBox - v.1.0.3/Extrapolations/Auxiliary Routines/shuffle_R_across_trials/shuffle_R_across_trials.mexw32
- Information Breakdown ToolBox - v.1.0.3/Extrapolations/Auxiliary Routines/shuffle_R_across_trials/shuffle_R_across_trials.mexw64
- Information Breakdown ToolBox - v.1.0.3/Extrapolations/Quadratic Extrapolation/
- Information Breakdown ToolBox - v.1.0.3/Extrapolations/Quadratic Extrapolation/quadratic_extrapolation_v2.m
- Information Breakdown ToolBox - v.1.0.3/information.m
- Information Breakdown ToolBox - v.1.0.3/Input Handling/
- Information Breakdown ToolBox - v.1.0.3/Input Handling/._additional_checks_v4.m
- Information Breakdown ToolBox - v.1.0.3/Input Handling/._build_parameters_structure_v3.m
- Information Breakdown ToolBox - v.1.0.3/Input Handling/additional_checks_v4.m
- Information Breakdown ToolBox - v.1.0.3/Input Handling/build_parameters_structure_v3.m
- Information Breakdown ToolBox - v.1.0.3/Installation Instructions.txt
- Information Breakdown ToolBox - v.1.0.3/LICENSE.txt
- Information Breakdown ToolBox - v.1.0.3/Methods/
- Information Breakdown ToolBox - v.1.0.3/Methods/._.DS_Store
- Information Breakdown ToolBox - v.1.0.3/Methods/.DS_Store
- Information Breakdown ToolBox - v.1.0.3/Methods/Auxiliary Functions/
- Information Breakdown ToolBox - v.1.0.3/Methods/Auxiliary Functions/._.DS_Store
- Information Breakdown ToolBox - v.1.0.3/Methods/Auxiliary Functions/.DS_Store
- Information Breakdown ToolBox - v.1.0.3/Methods/Auxiliary Functions/shuffle_R_across_cells/
- Information Breakdown ToolBox - v.1.0.3/Methods/Auxiliary Functions/shuffle_R_across_cells/shuffle_R_across_cells.c
- Information Breakdown ToolBox - v.1.0.3/Methods/Auxiliary Functions/shuffle_R_across_cells/shuffle_R_across_cells.m
- Information Breakdown ToolBox - v.1.0.3/Methods/Auxiliary Functions/shuffle_R_across_cells/shuffle_R_across_cells.mexmaci
- Information Breakdown ToolBox - v.1.0.3/Methods/Auxiliary Functions/shuffle_R_across_cells/shuffle_R_across_cells.mexw32
- Information Breakdown ToolBox - v.1.0.3/Methods/Auxiliary Functions/shuffle_R_across_cells/shuffle_R_across_cells.mexw64
- Information Breakdown ToolBox - v.1.0.3/Methods/Direct Method/
- Information Breakdown ToolBox - v.1.0.3/Methods/Direct Method/direct_method_v5.c
- Information Breakdown ToolBox - v.1.0.3/Methods/Direct Method/direct_method_v5.mexmaci
- Information Breakdown ToolBox - v.1.0.3/Methods/Direct Method/direct_method_v5.mexw32
- Information Breakdown ToolBox - v.1.0.3/Methods/Direct Method/direct_method_v5.mexw64
- Information Breakdown ToolBox - v.1.0.3/Methods/Direct Method/panzeri_and_treves_96.c
- Information Breakdown ToolBox - v.1.0.3/Methods/Gaussian Method/
- Information Breakdown ToolBox - v.1.0.3/Methods/Gaussian Method/._gaussian_method_v7.m
- Information Breakdown ToolBox - v.1.0.3/Methods/Gaussian Method/._gaussian_method_v7_1_0.m
- Information Breakdown ToolBox - v.1.0.3/Methods/Gaussian Method/gaussian_method_v7_1_0.m
