# Supplementary material for: A toolbox for the fast information analysis of multiple-site LFP, EEG and spike train recordings
Source: BMC Neurosci. 2009 Jul 16;10:81. doi: 10.1186/1471-2202-10-81 (PMC2723115; doi:10.1186/1471-2202-10-81)
Supplement: Additional file 1 — Information Breakdown ToolBox. This file contains the m-files and executables which constitute the Information Breakdown Tool-Box (ibTB). The most up-to-date version of the code can be also obtained at the following site: . [file 1471-2202-10-81-S1.zip › Information Breakdown ToolBox - v.1.0.3/Bias Corrections/Bias Corrections for Guassian Method/gaussian_bias.m]

function bias = gaussian_bias(Nt,L)
% GAUSSIAN_BIAS Computes bias of gaussian entropy estimates
%
%   -----
%   USAGE
%   -----
%
%       bias = gaussian_bias(nt,L)
%
%   where NT is the number of trials used for the estimation of entropy and
%   L is the dimensionality of the response. NT can either be an integer
%   scalar or a column arra of integers: in this case the bias is computed
%   for each of the values in NT.
%
%   See also ENTROPY, INFORMATION

%   Copyright (C) 2009 Cesare Magri
%   Version: 1.0.0

% LICENSE
% -------
% The Information Breakdown ToolBox (ibTB) is distributed free under the
% condition that:
% 1 - it shall not be incorporated in software that is subsequently sold;
% 2 - the authorship of the software shall be acknowledged in any
%     pubblication that uses results generated by the software;
% 3 - this notice shall remain in place in each source file.

Nt = Nt-1;

NtMat = Nt(:, ones(L,1));

pvec = 0:L-1;

NtMat = NtMat - pvec(ones(length(Nt),1), :);

bias = sum(psi(NtMat./2), 2) - L.*log(Nt(:,1)./2);
bias = bias ./ (2*log(2));
