# Supplementary material for: A toolbox for the fast information analysis of multiple-site LFP, EEG and spike train recordings
Source: BMC Neurosci. 2009 Jul 16;10:81. doi: 10.1186/1471-2202-10-81 (PMC2723115; doi:10.1186/1471-2202-10-81)
Supplement: Additional file 1 — Information Breakdown ToolBox. This file contains the m-files and executables which constitute the Information Breakdown Tool-Box (ibTB). The most up-to-date version of the code can be also obtained at the following site: . [file 1471-2202-10-81-S1.zip › Information Breakdown ToolBox - v.1.0.3/Binning Functions/eqpop.m]

function edges = eqpop(X, nb, varargin)
% EQPOP Builds edges for equipopulated binning

%   Copyright (C) 2009 Cesare Magri
%   Version: 1.0.0

% LICENSE
% -------
% The Information Breakdown ToolBox (ibTB) is distributed free under the
% condition that:
% 1 - it shall not be incorporated in software that is subsequently sold;
% 2 - the authorship of the software shall be acknowledged in any
%     pubblication that uses results generated by the software;
% 3 - this notice shall remain in place in each source file.

uniqueX = unique(X(:));

N = length(uniqueX);
if N<nb
    error('Too many bins for the selected data.');
end;

ValsxBin = floor(N/nb); % Rounded number of values-per-bin
r = N - (ValsxBin*nb);  % Remainder

indx = 1:ValsxBin:ValsxBin*nb;
indx(1:r) = indx(1:r) + (0:(r-1));
indx(r+1:end) = indx(r+1:end) + r;

edges = zeros(nb+1,1);
edges(1:nb) = uniqueX(indx);
edges(nb+1) = uniqueX(end) + 1;
