# Supplementary material for: A toolbox for the fast information analysis of multiple-site LFP, EEG and spike train recordings
Source: BMC Neurosci. 2009 Jul 16;10:81. doi: 10.1186/1471-2202-10-81 (PMC2723115; doi:10.1186/1471-2202-10-81)
Supplement: Additional file 1 — Information Breakdown ToolBox. This file contains the m-files and executables which constitute the Information Breakdown Tool-Box (ibTB). The most up-to-date version of the code can be also obtained at the following site: . [file 1471-2202-10-81-S1.zip › Information Breakdown ToolBox - v.1.0.3/Binning Functions/eqspace.m]

function edges = eqspace(X, nb, par)
% EQSPACE Build edges for equi-spaced binning.

%   Copyright (C) 2009 Cesare Magri
%   Version: 1.0.0

% LICENSE
% -------
% The Information Breakdown ToolBox (ibTB) is distributed free under the
% condition that:
% 1 - it shall not be incorporated in software that is subsequently sold;
% 2 - the authorship of the software shall be acknowledged in any
%     pubblication that uses results generated by the software;
% 3 - this notice shall remain in place in each source file.

minX = min(X(:));
maxX = max(X(:));

if nargin==2
    leftEdge  = minX;
    rightEdge = maxX;
else
    range = par;
    if length(range)==2 && range(1)<range(2)
        leftEdge  = range(1);
        rightEdge = range(2);
    else
        msg = 'Invalid range.';
        error('eqspace:invalidInterval', msg)
    end
    
    if minX<leftEdge || maxX>rightEdge
        msg = 'Values out of provided range.';
        error('eqspace:XoutOfInterval', msg);
    end
end

spacing = (rightEdge-leftEdge) / nb;

edges = zeros(nb+1,1);
edges(:)    = leftEdge:spacing:rightEdge;
edges(nb+1) = edges(nb+1) + 1;
