# Supplementary material for: A toolbox for the fast information analysis of multiple-site LFP, EEG and spike train recordings
Source: BMC Neurosci. 2009 Jul 16;10:81. doi: 10.1186/1471-2202-10-81 (PMC2723115; doi:10.1186/1471-2202-10-81)
Supplement: Additional file 1 — Information Breakdown ToolBox. This file contains the m-files and executables which constitute the Information Breakdown Tool-Box (ibTB). The most up-to-date version of the code can be also obtained at the following site: . [file 1471-2202-10-81-S1.zip › Information Breakdown ToolBox - v.1.0.3/Binning Functions/gseqspace.m]

function edges = gseqspace(X, Nb, varargin)
% GSEQSPACE Builds edges for gaussian equi-spaced binning.

%   Copyright (C) 2009 Cesare Magri
%   Version: 1.0.0

% LICENSE
% -------
% The Information Breakdown ToolBox (ibTB) is distributed free under the
% condition that:
% 1 - it shall not be incorporated in software that is subsequently sold;
% 2 - the authorship of the software shall be acknowledged in any
%     pubblication that uses results generated by the software;
% 3 - this notice shall remain in place in each source file.

edges = zeros(Nb+1,1);

meanX = mean(X(:));
stdX = std(X(:));

if ~isempty(varargin)

    if isscalar(varargin{1}) && varargin{1}>0
        N = varargin{1};
    else
        msg = 'Parameter must be a positive scalar.';
        error('gseqspace:wrongParameterType', msg);
    end
else
    N = 2;
end
    
minEdge = meanX - N.*stdX;
maxEdge = meanX + N.*stdX;
spacing = (maxEdge-minEdge)/Nb;

edges(:)    = minEdge:spacing:maxEdge;
edges(Nb+1) = edges(Nb+1)+1;

% Stretching lower edge:
minX = min(X(:));
if minX<edges(1)
    edges(1) = minX;
end

% Stretching upper edge:
maxX = max(X(:));
if maxX>edges(end)
    edges(end) = maxX + 1;
end
