# Supplementary material for: A toolbox for the fast information analysis of multiple-site LFP, EEG and spike train recordings
Source: BMC Neurosci. 2009 Jul 16;10:81. doi: 10.1186/1471-2202-10-81 (PMC2723115; doi:10.1186/1471-2202-10-81)
Supplement: Additional file 1 — Information Breakdown ToolBox. This file contains the m-files and executables which constitute the Information Breakdown Tool-Box (ibTB). The most up-to-date version of the code can be also obtained at the following site: . [file 1471-2202-10-81-S1.zip › Information Breakdown ToolBox - v.1.0.3/buildr.m]

function [R, nt] = buildr(S, varargin)

%BUILD_R Build response matrix for input to function ENTROPY
%
%   ------
%   SYNTAX
%   ------
%
%       [R, nt] = build_R(S, R1, R2, ..., RL)
%
%   -----------
%   DESCRIPTION
%   -----------
%   Let's consider the case in which an experiment is performed in which,
%   during each trial, a stimulus is presented out of NS available stimuli
%   and L distinct neural responses are recorded simultaneously. Within
%   this framework the input to BUILDR is as follow:
%   - S is the stimulus-array, i.e., S(i) stores the value of the stimulus
%     presented during the i-th trial.
%   - Rj, j=1,...,L, is the j-th response array, i.e., Rj(i) stores the
%     value of the j-th response recorded during the i-th experiment.
%
%   The function will return the response matrix R which can be input to
%   the routines BINR, ENTROPY and INFORMATION. The routine also outputs
%   the trials per stimulus array, NT, which can be used as one of the
%   parameters of the option structure for ENTROPY and INFORMATION.
%
%   -------
%   REMARKS
%   -------
%
%   - Although the one described above is the framework which was kept in
%     mind while creating the toolbox functions, it has to be noted that it
%     can be easily extended to several other situations.
%
%   - The goal of this function is to help the user get familiar with the
%     structure of the response-matrix R which is input to the ENTROPY and
%     INFORMATION functions. Actually, the stimulus values are not provided
%     to these functions. This is because, for the sake of information
%     computation the only important parameter concerning the stimulus is
%     the number of times each stimulus was presented: the value of each
%     stimulus can thus be mapped to an integer value and made implicit as
%     the index to a page of the response matrix R. It needs to be noted,
%     however, that BUILDR, having to be as generic as possible, will also
%     be relatively slow. Often, the way responses are recorded or computed
%     allows building a response matrix much more quickly than the way done
%     by BUILR. For computationally intensive tasks it is thus suggested
%     that custom routines are used instead of this built-in tool.
%
%   See also BINR, ENTROPY, INFORMATION

%   Copyright (C) 2009 Cesare Magri
%   Version: 1.0.4

% LICENSE
% -------
% The Information Breakdown ToolBox (ibTB) is distributed free under the
% condition that:
% 1 - it shall not be incorporated in software that is subsequently sold;
% 2 - the authorship of the software shall be acknowledged in any
%     pubblication that uses results generated by the software;
% 3 - this notice shall remain in place in each source file.

if ~isvector(S)
    error('Stimulus array must be a 1-D array');
end

totNt = length(S);

L = length(varargin);

R1toL = zeros(L, totNt);
for k=1:L
    if ~isvector(varargin{k})
        msg = 'Response arrays must be 1-D.';
        error('buildr:respNot1D', msg);
    end
    
    if length(varargin{k}) ~= totNt
        msg = 'Each response-array must have the same length as the stimulus array';
        error('buildr:differentTotNt', msg);
    end
    
    R1toL(k,:) = varargin{k};
end

uniqueS = unique(S);
Ns = length(uniqueS);

% Dispalying informations:
disp('Building R and nt:');
disp(['- number of stimuli = ' num2str(Ns)]);
disp(['- number of responses = ' num2str(L)]);


nt = zeros(Ns,1);
tFlag = false(totNt, Ns);
for s=1:Ns
    tFlag(:,s) = S==uniqueS(s);
	nt(s) = sum(tFlag(:,s));
end

maxNt = max(nt);
disp(['- maximum numer of trials = ' num2str(maxNt)]);
disp(['- minimum numer of trials = ' num2str(min(nt))]);
R = zeros(L, maxNt, Ns);
for s=1:Ns
    if nt(s)>0
        R(:,1:nt(s), s) = R1toL(:, tFlag(:,s));
    else
        msg = 'One or more stimuli with no corresponding response.';
        error('buildr:noResponseStimulus', msg);
    end
end
