# Supplementary material for: A toolbox for the fast information analysis of multiple-site LFP, EEG and spike train recordings
Source: BMC Neurosci. 2009 Jul 16;10:81. doi: 10.1186/1471-2202-10-81 (PMC2723115; doi:10.1186/1471-2202-10-81)
Supplement: Additional file 1 — Information Breakdown ToolBox. This file contains the m-files and executables which constitute the Information Breakdown Tool-Box (ibTB). The most up-to-date version of the code can be also obtained at the following site: . [file 1471-2202-10-81-S1.zip › Information Breakdown ToolBox - v.1.0.3/Extrapolations/Auxiliary Routines/partition_R/partition_R.m]

%PARTITION_R Creates sub-partitions of response matrix for quadratic
% extrapolation bias correction.
%
%   ------
%   SYNTAX
%   ------
%   PARTITION_R can be used in two different ways
% 
%       Rpart = partition_R(R, nt, Npart, partIdx, ntPart);
% 
%   or
% 
%       [Rpart, ntPart, totNtPart] = partition_R(R, nt, Npart, partIdx);
%
%   In the first case it is assumed that the number of trial per stimulus,
%   ntPart, of the final partition matrix is known. In the second case it
%   is assumed that ntPart is not know and needs to be computed by the
%   function itself (see also the examples below). This dual behavior can
%   be used to save time when different partitions corresponding to the 
%   same Npart value need to be computed.
%
%   ---------
%   ARGUMENTS
%   ---------
%   R       - response matrix
%   nt      - number of trials per stimulus
%   Npart   - number of partitions
%   partIdx - index of the partition to be extracted
%   ntPart  - number of trials per stimulus of the partition matrix. In 
%             Matlab's language it would be ntPart = floor(nt./Npart)
%
%   ------
%   OUTPUT
%   ------
%   Rpart     - partition matrix
%   npart     - number of trials per stimulus of the partition matrix. In 
%               Matlab's language it would be ntPart = floor(nt./Npart)
%   totNtPart - total number of trials of the partition matrix. In Matlab's
%               language it would be totNtPart = sum(ntPart)
%
%   --------
%   EXAMPLES
%   --------
%   The command
%
%       [Rpart, ntPart, totNtPart] = partition_R(R, nt, 4, 2);
%
%   provides the second of the four possible partitions of R together with
%   the number of trials per stimulus and the total number of trials of the
%   partition matrix. Alternatively
%
%       Rpart = partition_R(R, nt, 4, 2, ntPart);
%  
%   also provides the second of the four possible partitions of R. In this
%   case, however, the array ntPart is provided as an input to speed up
%   computations.

%   Copyright (C) 2009 Cesare Magri
%
%   License
%   -------
%   This code is distributed free under the condition that
%   1. it shall not be incorporated in software that is subsequently sold;
%   2. the authorship of the software shall be acknowledged in any 
%      pubblication that uses results generated by the software;
%   3. this note shall remain in place in each source file.
