# Supplementary material for: A toolbox for the fast information analysis of multiple-site LFP, EEG and spike train recordings
Source: BMC Neurosci. 2009 Jul 16;10:81. doi: 10.1186/1471-2202-10-81 (PMC2723115; doi:10.1186/1471-2202-10-81)
Supplement: Additional file 1 — Information Breakdown ToolBox. This file contains the m-files and executables which constitute the Information Breakdown Tool-Box (ibTB). The most up-to-date version of the code can be also obtained at the following site: . [file 1471-2202-10-81-S1.zip › Information Breakdown ToolBox - v.1.0.3/Installation Instructions.txt]

The folder "Information Breakdown ToolBox - v.x.x.x" (where x.x.x is the downloaded version, e.g., 1.0.1) which includes this document,
is the "toolbox folder" which can be placed anywhere on your hard drive.

STEP 1
------
In the Set Path Matlab window (File>Set Path...) click the Add with Subfolders... button. Navigate to the toolbox folder, select it and save.

Note: it is important that you include the toolbox folder together with all of its subfolders in the Matlab's path in order for the toolbox to work.

STEP 2
------
Type "computer" in the Matlab command window: a string will be returned specifying which platform Matlab is running on.
Depending on the content of this string proceed as follows:
- 'MACI': no additional step required.
- 'PCWIN': download Microsoft Visual C++ 2008 Redistributable Package (x86). This package is only required if Visual C++ is not already installed. It is suggested to reboot after installing the package.
- 'PCWIN64': download Microsoft Visual C++ 2008 Redistributable Package (x64). This package is only required if Visual C++ is not already installed. It is suggested to reboot after installing the package.
- 'GLNXA64': you need to compile MEX-files yourself (see Matlab documentation). Below is a list of files that need to be compiled together with required mex commands.


COMPILING THE MEX FILES (FOR LINUX USERS ONLY)
----------------------------------------------
- in folder EXTRAPOLATIONS>AUXILIARY ROUTINES>PARTITION_R compile as follows:
    mex -O -LargeArrayDims partition_R.c
- in folder EXTRAPOLATIONS>AUXILIARY ROUTINES>SHUFFLE_R_ACROSS_TRIALS compile as follows:
    mex -O -LargeArrayDims shuffle_R_across_trials.c
- in folder METHODS>AUXILIARY FUNCTIONS>SHUFFLE_R_ACROSS_CELLS compile as follows:
    mex -O -LargeArrayDims shuffle_R_across_cells.c
- in folder METHODS>DIRECT METHOD compile as follows:
    mex -O -LargeArrayDims direct_method_v5.c panzeri_and_treves_96.c
