# Supplementary material for: A toolbox for the fast information analysis of multiple-site LFP, EEG and spike train recordings
Source: BMC Neurosci. 2009 Jul 16;10:81. doi: 10.1186/1471-2202-10-81 (PMC2723115; doi:10.1186/1471-2202-10-81)
Supplement: Additional file 1 — Information Breakdown ToolBox. This file contains the m-files and executables which constitute the Information Breakdown Tool-Box (ibTB). The most up-to-date version of the code can be also obtained at the following site: . [file 1471-2202-10-81-S1.zip › Information Breakdown ToolBox - v.1.0.3/LICENSE.txt]

LICENSE
-------
The Information Breakdown ToolBox (ibTB) is distributed free under the condition that:
1 - it shall not be incorporated in software that is subsequently sold;
2 - the authorship of the software shall be acknowledged in any pubblication that uses results generated by the software;
3 - this notice shall remain in place in each source file.
