# Supplementary material for: A toolbox for the fast information analysis of multiple-site LFP, EEG and spike train recordings
Source: BMC Neurosci. 2009 Jul 16;10:81. doi: 10.1186/1471-2202-10-81 (PMC2723115; doi:10.1186/1471-2202-10-81)
Supplement: Additional file 2 — EEG_TEST. This file includes the entire dataset of EEG Delta Phases for all 64 channels and all trials, together with a commented script that loads the data and computes information through the appropriate calls to the Toolbox: running the script outputs the results plotted in top left plot of Fig 6E. [file 1471-2202-10-81-S2.zip]

Archive with 4 entries (3 files):
- EEG_TEST/data/
- EEG_TEST/data/chanlocs.mat
- EEG_TEST/data/EEG_data_phase.mat
- EEG_TEST/EEG_TEST.m
