# Supplementary material for: A toolbox for the fast information analysis of multiple-site LFP, EEG and spike train recordings
Source: BMC Neurosci. 2009 Jul 16;10:81. doi: 10.1186/1471-2202-10-81 (PMC2723115; doi:10.1186/1471-2202-10-81)
Supplement: Additional file 2 — EEG_TEST. This file includes the entire dataset of EEG Delta Phases for all 64 channels and all trials, together with a commented script that loads the data and computes information through the appropriate calls to the Toolbox: running the script outputs the results plotted in top left plot of Fig 6E. [file 1471-2202-10-81-S2.zip › EEG_TEST/EEG_TEST.m]

% DESCRIPTION
% -----------
% By running this script the user can reproduce the the first plot in
% panels E of Figure 6 of the article. The instantaneous phase signal is
% loaded and the information theoretic computations are performed using the
% following settings (as described in the paper):
% 
%   - method:           direct
%   - bias correction:  quadratic extrapolation
%   - power binning:    6 equi-populated bins
%   - phase binning:    4 equi-spaced bins in the range [-pi, pi)
%
% Please, note that, due to the use of the Quadratic Extrapolation bias
% correction, results may vary slightly each time the script is runned.
%
% REQUIREMENTS
% ------------
% Two data files, 'EEG_data_phase', and 'chanlocs', are loaded by the
% script. The files must be located in a folder 'data' placed in the same
% directory of the script.
%
% Plotting the results of the computation requires EEGLAB toolbox to be
% installed and running (seen http://sccn.ucsd.edu/eeglab). Warnings are
% issued by the script if the toolbox or the plotting functions cannot be
% located by MATLAB.
%
% The information computations also require ibTB (the information breakdown
% toolbox) to be installed (see http://www.ibtb.org).


% ANALYSIS ================================================================


% Loading DATA matrix of size <no. points x no.trials x no. channels>
scriptDir = which('EEG_TEST');
% Removing the word 'EEG_TEST' from the returned path:
scriptDir = scriptDir(1:end-10);
temp = load(fullfile(scriptDir, 'data', 'EEG_data_phase'));
data = temp.data;
clear temp;

[ignore, Nt, Nch] = size(data);

% Setting information theoretic analysis options:
opts.nt     = Nt;
opts.method = 'dr';
opts.bias   = 'qe';

HR  = zeros(Nch, 1);
HRS = zeros(Nch, 1);

for ch=1:Nch
    
    % In this analysis the number of stimuli corresponds to the number of
    % points. Building the response-matrix:
    R = permute(data(:,:,ch), [3 2 1]);

    % Phase is discretized using 4 equi-spaced bins in the range -pi to pi:
    R = binr(R, Nt, 4, 'eqspace', [-pi pi]);

    [ HR(ch),   ... H(R)
     HRS(ch)] = ... H(R|S)
    entropy(R, opts, 'HR', 'HRS');
end

I = HR - HRS;
I(I<0) = 0;

eeglabDir = which('eeglab');
% EEGLAB not found
if strcmp(eeglabDir, '')
    msg = ['The EEGLAB toolbox is required for plotting the data.\n' ...
           'EEGLAB is freely distributed and can be downloaded from http://sccn.ucsd.edu/eeglab.'];
    warning('EEG_TEST:noEeglab', msg);
else
    % TOPOPLOT not found (although EEGLAB is present)
    topoplotDir = which('topoplot');
    if strcmp(topoplotDir, '')
        msg = ['TOPOPLOT function cannot be found despite EEGLAB being present.\n' ...
       'Try starting EEGLAB before running this script.'];
        warning('EEG_TEST:noTopoplot', msg);
        
    % Plotting results:
    else
        % Channels we want to plot:
        chs = [1:28 33:64];
        % Loading CHANLOCS which specifies the channel location used by 
        % TOPOPLOT:
        temp = load(fullfile(scriptDir, 'data', 'chanlocs'));
        chanlocs = temp.chanlocs;
        clear temp;

        % Plotting using EEGLAB TOPOPLOT function:
        figure;
        topoplot(I(chs), chanlocs(chs));
        caxis([min(I(:)) max(I(:))]);
        axis tight;
        set(gcf, 'renderer', 'painters');

        title('DELTA', 'FontSize', 24, 'Fontweight', 'bold');
        hcb = colorbar('FontSize', 18, 'Fontweight', 'bold', 'Location', 'WestOutside');

        set(gca, 'FontSize', 26, 'Fontweight', 'bold');
        ylabel(hcb, 'Information [bits]', 'FontSize', 26, 'FontWeight', 'bold');
        print -dpng 'DELTA'
    end
        
end
